# Supplementary material for: Ongoing Dynamics of Peak Alpha Frequency Characterize Hypnotic Induction in Highly Hypnotic-Susceptible Individuals
Source: Brain Sci. 2024 Aug 30;14(9):883. doi: 10.3390/brainsci14090883 (PMC11430530; doi:10.3390/brainsci14090883)
Supplement: Supplementary file 1 [file brainsci-14-00883-s001.zip]

Archive with 1 entries (1 files):
- brainsci-3156830-supplementary.pdf
